# Supplementary material for: The Synthesis, Fungicidal Activity, and in Silico Study of Alkoxy Analogues of Natural Precocenes I, II, and III
Source: Molecules. 2022 Oct 24;27(21):7177. doi: 10.3390/molecules27217177 (PMC9658145; doi:10.3390/molecules27217177)
Supplement: Supplementary file 1 [file molecules-27-07177-s001.zip]

Archive with 1 entries (1 files):
- molecules-1937046-supplementary.pdf
